# Supplementary material for: Dynamics of HIV-1 Gag Processing as Revealed by Fluorescence Lifetime Imaging Microscopy and Single Virus Tracking
Source: Viruses. 2022 Feb 8;14(2):340. doi: 10.3390/v14020340 (PMC8874525; doi:10.3390/v14020340)
Supplement: Supplementary file 1 [file viruses-14-00340-s001.zip]

Archive with 1 entries (1 files):
- viruses-1580696-supplementary.pdf
